# Supplementary material for: Could Proprioceptive Stimuli Change Saddle Pressure on Male Cyclists during Different Hand Positions? An Exploratory Study of the Effect of the Equistasi® Device
Source: Sports (Basel). 2022 Jun 2;10(6):88. doi: 10.3390/sports10060088 (PMC9227057; doi:10.3390/sports10060088)
Supplement: Supplementary file 1 [file sports-10-00088-s001.zip]

Archive with 1 entries (1 files):
- sports-1682157-supplementary.pdf
